# Supplementary material for: Different Stress-Induced Calcium Signatures Are Reported by Aequorin-Mediated Calcium Measurements in Living Cells of Aspergillus fumigatus
Source: PLoS One. 2015 Sep 24;10(9):e0138008. doi: 10.1371/journal.pone.0138008 (PMC4581630; doi:10.1371/journal.pone.0138008)
Supplement: S2 Table — (XLSX) [file pone.0138008.s012.xlsx]

## Sheet: Sampled L and calculations
	L (RLUs)							iL (RLUs) as calculated via equation [3]							∑iLN							[Ca2+] (uM) as calculated in equation [1]										Average [Ca2+] (uM)
Time (s) and sampling timepoint (N)	Rep1	Rep2	Rep3	Rep4	Rep5	Rep6		Rep1	Rep2	Rep3	Rep4	Rep5	Rep6		Rep1	Rep2	Rep3	Rep4	Rep5	Rep6		Rep1	Rep2	Rep3	Rep4	Rep5	Rep6					Time	Average	SD
1								N/A	N/A	N/A	N/A	N/A	N/A		0	0	0	0	0	0		#DIV/0!	#DIV/0!	#DIV/0!	#DIV/0!	#DIV/0!	#DIV/0!		n=	2.99		1	#DIV/0!	#DIV/0!
2								0	0	0	0	0	0		0	0	0	0	0	0		#DIV/0!	#DIV/0!	#DIV/0!	#DIV/0!	#DIV/0!	#DIV/0!		l=	1		2	#DIV/0!	#DIV/0!
3								0	0	0	0	0	0		0	0	0	0	0	0		#DIV/0!	#DIV/0!	#DIV/0!	#DIV/0!	#DIV/0!	#DIV/0!		KTR=	120		3	#DIV/0!	#DIV/0!
4								0	0	0	0	0	0		0	0	0	0	0	0		#DIV/0!	#DIV/0!	#DIV/0!	#DIV/0!	#DIV/0!	#DIV/0!		KR=	7230000		4	#DIV/0!	#DIV/0!
5								0	0	0	0	0	0		0	0	0	0	0	0		#DIV/0!	#DIV/0!	#DIV/0!	#DIV/0!	#DIV/0!	#DIV/0!					5	#DIV/0!	#DIV/0!
6								0	0	0	0	0	0		0	0	0	0	0	0		#DIV/0!	#DIV/0!	#DIV/0!	#DIV/0!	#DIV/0!	#DIV/0!					6	#DIV/0!	#DIV/0!
7								0	0	0	0	0	0		0	0	0	0	0	0		#DIV/0!	#DIV/0!	#DIV/0!	#DIV/0!	#DIV/0!	#DIV/0!					7	#DIV/0!	#DIV/0!
8								0	0	0	0	0	0		0	0	0	0	0	0		#DIV/0!	#DIV/0!	#DIV/0!	#DIV/0!	#DIV/0!	#DIV/0!					8	#DIV/0!	#DIV/0!
9								0	0	0	0	0	0		0	0	0	0	0	0		#DIV/0!	#DIV/0!	#DIV/0!	#DIV/0!	#DIV/0!	#DIV/0!					9	#DIV/0!	#DIV/0!
10								0	0	0	0	0	0		0	0	0	0	0	0		#DIV/0!	#DIV/0!	#DIV/0!	#DIV/0!	#DIV/0!	#DIV/0!					10	#DIV/0!	#DIV/0!
11								0	0	0	0	0	0		0	0	0	0	0	0		#DIV/0!	#DIV/0!	#DIV/0!	#DIV/0!	#DIV/0!	#DIV/0!					11	#DIV/0!	#DIV/0!
12								0	0	0	0	0	0		0	0	0	0	0	0		#DIV/0!	#DIV/0!	#DIV/0!	#DIV/0!	#DIV/0!	#DIV/0!					12	#DIV/0!	#DIV/0!
13								0	0	0	0	0	0		0	0	0	0	0	0		#DIV/0!	#DIV/0!	#DIV/0!	#DIV/0!	#DIV/0!	#DIV/0!					13	#DIV/0!	#DIV/0!
14								0	0	0	0	0	0		0	0	0	0	0	0		#DIV/0!	#DIV/0!	#DIV/0!	#DIV/0!	#DIV/0!	#DIV/0!					14	#DIV/0!	#DIV/0!
15								0	0	0	0	0	0		0	0	0	0	0	0		#DIV/0!	#DIV/0!	#DIV/0!	#DIV/0!	#DIV/0!	#DIV/0!					15	#DIV/0!	#DIV/0!
16								0	0	0	0	0	0		0	0	0	0	0	0		#DIV/0!	#DIV/0!	#DIV/0!	#DIV/0!	#DIV/0!	#DIV/0!					16	#DIV/0!	#DIV/0!
17								0	0	0	0	0	0		0	0	0	0	0	0		#DIV/0!	#DIV/0!	#DIV/0!	#DIV/0!	#DIV/0!	#DIV/0!					17	#DIV/0!	#DIV/0!
18								0	0	0	0	0	0		0	0	0	0	0	0		#DIV/0!	#DIV/0!	#DIV/0!	#DIV/0!	#DIV/0!	#DIV/0!					18	#DIV/0!	#DIV/0!
19								0	0	0	0	0	0		0	0	0	0	0	0		#DIV/0!	#DIV/0!	#DIV/0!	#DIV/0!	#DIV/0!	#DIV/0!					19	#DIV/0!	#DIV/0!
20								0	0	0	0	0	0		0	0	0	0	0	0		#DIV/0!	#DIV/0!	#DIV/0!	#DIV/0!	#DIV/0!	#DIV/0!					20	#DIV/0!	#DIV/0!
21								0	0	0	0	0	0		0	0	0	0	0	0		#DIV/0!	#DIV/0!	#DIV/0!	#DIV/0!	#DIV/0!	#DIV/0!					21	#DIV/0!	#DIV/0!
22								0	0	0	0	0	0		0	0	0	0	0	0		#DIV/0!	#DIV/0!	#DIV/0!	#DIV/0!	#DIV/0!	#DIV/0!					22	#DIV/0!	#DIV/0!
23								0	0	0	0	0	0		0	0	0	0	0	0		#DIV/0!	#DIV/0!	#DIV/0!	#DIV/0!	#DIV/0!	#DIV/0!					23	#DIV/0!	#DIV/0!
24								0	0	0	0	0	0		0	0	0	0	0	0		#DIV/0!	#DIV/0!	#DIV/0!	#DIV/0!	#DIV/0!	#DIV/0!					24	#DIV/0!	#DIV/0!
25								0	0	0	0	0	0		0	0	0	0	0	0		#DIV/0!	#DIV/0!	#DIV/0!	#DIV/0!	#DIV/0!	#DIV/0!					25	#DIV/0!	#DIV/0!
26								0	0	0	0	0	0		0	0	0	0	0	0		#DIV/0!	#DIV/0!	#DIV/0!	#DIV/0!	#DIV/0!	#DIV/0!					26	#DIV/0!	#DIV/0!
27								0	0	0	0	0	0		0	0	0	0	0	0		#DIV/0!	#DIV/0!	#DIV/0!	#DIV/0!	#DIV/0!	#DIV/0!					27	#DIV/0!	#DIV/0!
28								0	0	0	0	0	0		0	0	0	0	0	0		#DIV/0!	#DIV/0!	#DIV/0!	#DIV/0!	#DIV/0!	#DIV/0!					28	#DIV/0!	#DIV/0!
29								0	0	0	0	0	0		0	0	0	0	0	0		#DIV/0!	#DIV/0!	#DIV/0!	#DIV/0!	#DIV/0!	#DIV/0!					29	#DIV/0!	#DIV/0!
30								0	0	0	0	0	0		0	0	0	0	0	0		#DIV/0!	#DIV/0!	#DIV/0!	#DIV/0!	#DIV/0!	#DIV/0!					30	#DIV/0!	#DIV/0!
31								0	0	0	0	0	0		0	0	0	0	0	0		#DIV/0!	#DIV/0!	#DIV/0!	#DIV/0!	#DIV/0!	#DIV/0!					31	#DIV/0!	#DIV/0!
32								0	0	0	0	0	0		0	0	0	0	0	0		#DIV/0!	#DIV/0!	#DIV/0!	#DIV/0!	#DIV/0!	#DIV/0!					32	#DIV/0!	#DIV/0!
33								0	0	0	0	0	0		0	0	0	0	0	0		#DIV/0!	#DIV/0!	#DIV/0!	#DIV/0!	#DIV/0!	#DIV/0!					33	#DIV/0!	#DIV/0!
34								0	0	0	0	0	0		0	0	0	0	0	0		#DIV/0!	#DIV/0!	#DIV/0!	#DIV/0!	#DIV/0!	#DIV/0!					34	#DIV/0!	#DIV/0!
35								0	0	0	0	0	0		0	0	0	0	0	0		#DIV/0!	#DIV/0!	#DIV/0!	#DIV/0!	#DIV/0!	#DIV/0!					35	#DIV/0!	#DIV/0!
36								0	0	0	0	0	0		0	0	0	0	0	0		#DIV/0!	#DIV/0!	#DIV/0!	#DIV/0!	#DIV/0!	#DIV/0!					36	#DIV/0!	#DIV/0!
37								0	0	0	0	0	0		0	0	0	0	0	0		#DIV/0!	#DIV/0!	#DIV/0!	#DIV/0!	#DIV/0!	#DIV/0!					37	#DIV/0!	#DIV/0!
38								0	0	0	0	0	0		0	0	0	0	0	0		#DIV/0!	#DIV/0!	#DIV/0!	#DIV/0!	#DIV/0!	#DIV/0!					38	#DIV/0!	#DIV/0!
39								0	0	0	0	0	0		0	0	0	0	0	0		#DIV/0!	#DIV/0!	#DIV/0!	#DIV/0!	#DIV/0!	#DIV/0!					39	#DIV/0!	#DIV/0!
40								0	0	0	0	0	0		0	0	0	0	0	0		#DIV/0!	#DIV/0!	#DIV/0!	#DIV/0!	#DIV/0!	#DIV/0!					40	#DIV/0!	#DIV/0!
41								0	0	0	0	0	0		0	0	0	0	0	0		#DIV/0!	#DIV/0!	#DIV/0!	#DIV/0!	#DIV/0!	#DIV/0!					41	#DIV/0!	#DIV/0!
42								0	0	0	0	0	0		0	0	0	0	0	0		#DIV/0!	#DIV/0!	#DIV/0!	#DIV/0!	#DIV/0!	#DIV/0!					42	#DIV/0!	#DIV/0!
43								0	0	0	0	0	0		0	0	0	0	0	0		#DIV/0!	#DIV/0!	#DIV/0!	#DIV/0!	#DIV/0!	#DIV/0!					43	#DIV/0!	#DIV/0!
44								0	0	0	0	0	0		0	0	0	0	0	0		#DIV/0!	#DIV/0!	#DIV/0!	#DIV/0!	#DIV/0!	#DIV/0!					44	#DIV/0!	#DIV/0!
45								0	0	0	0	0	0		0	0	0	0	0	0		#DIV/0!	#DIV/0!	#DIV/0!	#DIV/0!	#DIV/0!	#DIV/0!					45	#DIV/0!	#DIV/0!
46								0	0	0	0	0	0		0	0	0	0	0	0		#DIV/0!	#DIV/0!	#DIV/0!	#DIV/0!	#DIV/0!	#DIV/0!					46	#DIV/0!	#DIV/0!
47								0	0	0	0	0	0		0	0	0	0	0	0		#DIV/0!	#DIV/0!	#DIV/0!	#DIV/0!	#DIV/0!	#DIV/0!					47	#DIV/0!	#DIV/0!
48								0	0	0	0	0	0		0	0	0	0	0	0		#DIV/0!	#DIV/0!	#DIV/0!	#DIV/0!	#DIV/0!	#DIV/0!					48	#DIV/0!	#DIV/0!
49								0	0	0	0	0	0		0	0	0	0	0	0		#DIV/0!	#DIV/0!	#DIV/0!	#DIV/0!	#DIV/0!	#DIV/0!					49	#DIV/0!	#DIV/0!
50								0	0	0	0	0	0		0	0	0	0	0	0		#DIV/0!	#DIV/0!	#DIV/0!	#DIV/0!	#DIV/0!	#DIV/0!					50	#DIV/0!	#DIV/0!
51								0	0	0	0	0	0		0	0	0	0	0	0		#DIV/0!	#DIV/0!	#DIV/0!	#DIV/0!	#DIV/0!	#DIV/0!					51	#DIV/0!	#DIV/0!
52								0	0	0	0	0	0		0	0	0	0	0	0		#DIV/0!	#DIV/0!	#DIV/0!	#DIV/0!	#DIV/0!	#DIV/0!					52	#DIV/0!	#DIV/0!
53								0	0	0	0	0	0		0	0	0	0	0	0		#DIV/0!	#DIV/0!	#DIV/0!	#DIV/0!	#DIV/0!	#DIV/0!					53	#DIV/0!	#DIV/0!
54								0	0	0	0	0	0		0	0	0	0	0	0		#DIV/0!	#DIV/0!	#DIV/0!	#DIV/0!	#DIV/0!	#DIV/0!					54	#DIV/0!	#DIV/0!
55								0	0	0	0	0	0		0	0	0	0	0	0		#DIV/0!	#DIV/0!	#DIV/0!	#DIV/0!	#DIV/0!	#DIV/0!					55	#DIV/0!	#DIV/0!
56								0	0	0	0	0	0		0	0	0	0	0	0		#DIV/0!	#DIV/0!	#DIV/0!	#DIV/0!	#DIV/0!	#DIV/0!					56	#DIV/0!	#DIV/0!
57								0	0	0	0	0	0		0	0	0	0	0	0		#DIV/0!	#DIV/0!	#DIV/0!	#DIV/0!	#DIV/0!	#DIV/0!					57	#DIV/0!	#DIV/0!
58								0	0	0	0	0	0		0	0	0	0	0	0		#DIV/0!	#DIV/0!	#DIV/0!	#DIV/0!	#DIV/0!	#DIV/0!					58	#DIV/0!	#DIV/0!
59								0	0	0	0	0	0		0	0	0	0	0	0		#DIV/0!	#DIV/0!	#DIV/0!	#DIV/0!	#DIV/0!	#DIV/0!					59	#DIV/0!	#DIV/0!
60								0	0	0	0	0	0		0	0	0	0	0	0		#DIV/0!	#DIV/0!	#DIV/0!	#DIV/0!	#DIV/0!	#DIV/0!					60	#DIV/0!	#DIV/0!
61								0	0	0	0	0	0		0	0	0	0	0	0		#DIV/0!	#DIV/0!	#DIV/0!	#DIV/0!	#DIV/0!	#DIV/0!					61	#DIV/0!	#DIV/0!
62								0	0	0	0	0	0		0	0	0	0	0	0		#DIV/0!	#DIV/0!	#DIV/0!	#DIV/0!	#DIV/0!	#DIV/0!					62	#DIV/0!	#DIV/0!
63								0	0	0	0	0	0		0	0	0	0	0	0		#DIV/0!	#DIV/0!	#DIV/0!	#DIV/0!	#DIV/0!	#DIV/0!					63	#DIV/0!	#DIV/0!
64								0	0	0	0	0	0		0	0	0	0	0	0		#DIV/0!	#DIV/0!	#DIV/0!	#DIV/0!	#DIV/0!	#DIV/0!					64	#DIV/0!	#DIV/0!
65								0	0	0	0	0	0		0	0	0	0	0	0		#DIV/0!	#DIV/0!	#DIV/0!	#DIV/0!	#DIV/0!	#DIV/0!					65	#DIV/0!	#DIV/0!
66								0	0	0	0	0	0		0	0	0	0	0	0		#DIV/0!	#DIV/0!	#DIV/0!	#DIV/0!	#DIV/0!	#DIV/0!					66	#DIV/0!	#DIV/0!
67								0	0	0	0	0	0		0	0	0	0	0	0		#DIV/0!	#DIV/0!	#DIV/0!	#DIV/0!	#DIV/0!	#DIV/0!					67	#DIV/0!	#DIV/0!
68								0	0	0	0	0	0		0	0	0	0	0	0		#DIV/0!	#DIV/0!	#DIV/0!	#DIV/0!	#DIV/0!	#DIV/0!					68	#DIV/0!	#DIV/0!
69								0	0	0	0	0	0		0	0	0	0	0	0		#DIV/0!	#DIV/0!	#DIV/0!	#DIV/0!	#DIV/0!	#DIV/0!					69	#DIV/0!	#DIV/0!
70								0	0	0	0	0	0		0	0	0	0	0	0		#DIV/0!	#DIV/0!	#DIV/0!	#DIV/0!	#DIV/0!	#DIV/0!					70	#DIV/0!	#DIV/0!
71								0	0	0	0	0	0		0	0	0	0	0	0		#DIV/0!	#DIV/0!	#DIV/0!	#DIV/0!	#DIV/0!	#DIV/0!					71	#DIV/0!	#DIV/0!
72								0	0	0	0	0	0		0	0	0	0	0	0		#DIV/0!	#DIV/0!	#DIV/0!	#DIV/0!	#DIV/0!	#DIV/0!					72	#DIV/0!	#DIV/0!
73								0	0	0	0	0	0		0	0	0	0	0	0		#DIV/0!	#DIV/0!	#DIV/0!	#DIV/0!	#DIV/0!	#DIV/0!					73	#DIV/0!	#DIV/0!
74								0	0	0	0	0	0		0	0	0	0	0	0		#DIV/0!	#DIV/0!	#DIV/0!	#DIV/0!	#DIV/0!	#DIV/0!					74	#DIV/0!	#DIV/0!
75								0	0	0	0	0	0		0	0	0	0	0	0		#DIV/0!	#DIV/0!	#DIV/0!	#DIV/0!	#DIV/0!	#DIV/0!					75	#DIV/0!	#DIV/0!
76								0	0	0	0	0	0		0	0	0	0	0	0		#DIV/0!	#DIV/0!	#DIV/0!	#DIV/0!	#DIV/0!	#DIV/0!					76	#DIV/0!	#DIV/0!
77								0	0	0	0	0	0		0	0	0	0	0	0		#DIV/0!	#DIV/0!	#DIV/0!	#DIV/0!	#DIV/0!	#DIV/0!					77	#DIV/0!	#DIV/0!
78								0	0	0	0	0	0		0	0	0	0	0	0		#DIV/0!	#DIV/0!	#DIV/0!	#DIV/0!	#DIV/0!	#DIV/0!					78	#DIV/0!	#DIV/0!
79								0	0	0	0	0	0		0	0	0	0	0	0		#DIV/0!	#DIV/0!	#DIV/0!	#DIV/0!	#DIV/0!	#DIV/0!					79	#DIV/0!	#DIV/0!
80								0	0	0	0	0	0		0	0	0	0	0	0		#DIV/0!	#DIV/0!	#DIV/0!	#DIV/0!	#DIV/0!	#DIV/0!					80	#DIV/0!	#DIV/0!
81								0	0	0	0	0	0		0	0	0	0	0	0		#DIV/0!	#DIV/0!	#DIV/0!	#DIV/0!	#DIV/0!	#DIV/0!					81	#DIV/0!	#DIV/0!
82								0	0	0	0	0	0		0	0	0	0	0	0		#DIV/0!	#DIV/0!	#DIV/0!	#DIV/0!	#DIV/0!	#DIV/0!					82	#DIV/0!	#DIV/0!
83								0	0	0	0	0	0		0	0	0	0	0	0		#DIV/0!	#DIV/0!	#DIV/0!	#DIV/0!	#DIV/0!	#DIV/0!					83	#DIV/0!	#DIV/0!
84								0	0	0	0	0	0		0	0	0	0	0	0		#DIV/0!	#DIV/0!	#DIV/0!	#DIV/0!	#DIV/0!	#DIV/0!					84	#DIV/0!	#DIV/0!

## Sheet: Total RLUs (discharge)
		L (RLUs)								Background subtracted L (RLUs)									Insert background value in yellow cell
Sampling timepoint (N)	Time (t) (seconds)	Rep1	Rep2	Rep3	Rep4	Rep5	Rep6		Time (t) (seconds)	Rep1	Rep2	Rep3	Rep4	Rep5	Rep6	Average L	∑iL
1	1								1	0	0	0	0	0	0	0
2	2								2	0	0	0	0	0	0	0	0
3	3								3	0	0	0	0	0	0	0	0
4	4								4	0	0	0	0	0	0	0	0
5	5								5	0	0	0	0	0	0	0	0
6	6								6	0	0	0	0	0	0	0	0
7	7								7	0	0	0	0	0	0	0	0
8	8								8	0	0	0	0	0	0	0	0
9	9								9	0	0	0	0	0	0	0	0
10	10								10	0	0	0	0	0	0	0	0
11	11								11	0	0	0	0	0	0	0	0
12	12								12	0	0	0	0	0	0	0	0
13	13								13	0	0	0	0	0	0	0	0
14	14								14	0	0	0	0	0	0	0	0
15	15								15	0	0	0	0	0	0	0	0
16	16								16	0	0	0	0	0	0	0	0
17	17								17	0	0	0	0	0	0	0	0
18	18								18	0	0	0	0	0	0	0	0
19	19								19	0	0	0	0	0	0	0	0
20	20								20	0	0	0	0	0	0	0	0
21	21								21	0	0	0	0	0	0	0	0
22	22								22	0	0	0	0	0	0	0	0
23	23								23	0	0	0	0	0	0	0	0
24	24								24	0	0	0	0	0	0	0	0
25	25								25	0	0	0	0	0	0	0	0
26	26								26	0	0	0	0	0	0	0	0
27	27								27	0	0	0	0	0	0	0	0
28	28								28	0	0	0	0	0	0	0	0
29	29								29	0	0	0	0	0	0	0	0
30	30								30	0	0	0	0	0	0	0	0
31	31								31	0	0	0	0	0	0	0	0
32	32								32	0	0	0	0	0	0	0	0
33	33								33	0	0	0	0	0	0	0	0
34	34								34	0	0	0	0	0	0	0	0
35	35								35	0	0	0	0	0	0	0	0
36	36								36	0	0	0	0	0	0	0	0
37	37								37	0	0	0	0	0	0	0	0
38	38								38	0	0	0	0	0	0	0	0
39	39								39	0	0	0	0	0	0	0	0
40	40								40	0	0	0	0	0	0	0	0
41	41								41	0	0	0	0	0	0	0	0
42	42								42	0	0	0	0	0	0	0	0
43	43								43	0	0	0	0	0	0	0	0
44	44								44	0	0	0	0	0	0	0	0
45	45								45	0	0	0	0	0	0	0	0
46	46								46	0	0	0	0	0	0	0	0
47	47								47	0	0	0	0	0	0	0	0
48	48								48	0	0	0	0	0	0	0	0
49	49								49	0	0	0	0	0	0	0	0
50	50								50	0	0	0	0	0	0	0	0
51	51								51	0	0	0	0	0	0	0	0
52	52								52	0	0	0	0	0	0	0	0
53	53								53	0	0	0	0	0	0	0	0
54	54								54	0	0	0	0	0	0	0	0
55	55								55	0	0	0	0	0	0	0	0
56	56								56	0	0	0	0	0	0	0	0
57	57								57	0	0	0	0	0	0	0	0
58	58								58	0	0	0	0	0	0	0	0
59	59								59	0	0	0	0	0	0	0	0
60	60								60	0	0	0	0	0	0	0	0
61	61								61	0	0	0	0	0	0	0	0
62	62								62	0	0	0	0	0	0	0	0
63	63								63	0	0	0	0	0	0	0	0
64	64								64	0	0	0	0	0	0	0	0
65	65								65	0	0	0	0	0	0	0	0
66	66								66	0	0	0	0	0	0	0	0
67	67								67	0	0	0	0	0	0	0	0
68	68								68	0	0	0	0	0	0	0	0
69	69								69	0	0	0	0	0	0	0	0
70	70								70	0	0	0	0	0	0	0	0
71	71								71	0	0	0	0	0	0	0	0
72	72								72	0	0	0	0	0	0	0	0
73	73								73	0	0	0	0	0	0	0	0
74	74								74	0	0	0	0	0	0	0	0
75	75								75	0	0	0	0	0	0	0	0
76	76								76	0	0	0	0	0	0	0	0
77	77								77	0	0	0	0	0	0	0	0
78	78								78	0	0	0	0	0	0	0	0
79	79								79	0	0	0	0	0	0	0	0
80	80								80	0	0	0	0	0	0	0	0
81	81								81	0	0	0	0	0	0	0	0
82	82								82	0	0	0	0	0	0	0	0
83	83								83	0	0	0	0	0	0	0	0
84	84								84	0	0	0	0	0	0	0	0
															Total RLUs	Total (EtOH corrected) RLUs
															0	0
