# Supplementary material for: Different Stress-Induced Calcium Signatures Are Reported by Aequorin-Mediated Calcium Measurements in Living Cells of Aspergillus fumigatus
Source: PLoS One. 2015 Sep 24;10(9):e0138008. doi: 10.1371/journal.pone.0138008 (PMC4581630; doi:10.1371/journal.pone.0138008)
Supplement: S3 Table — (XLSX) [file pone.0138008.s013.xlsx]

## Sheet: Mechanical Stress
		L (RLUs)							iL (RLUs) as calculated via equation [3]							∑iLN							[Ca2+] (uM) as calculated in equation [1]							CALCULATIONS			Average [Ca2+] (uM)
Sampling timepoint (N)	Time (t) (seconds)	Rep1	Rep2	Rep3	Rep4	Rep5	Rep6		Rep1	Rep2	Rep3	Rep4	Rep5	Rep6		Rep1	Rep2	Rep3	Rep4	Rep5	Rep6		Rep1	Rep2	Rep3	Rep4	Rep5	Rep6		Ca[uM] =( (((L/Lmax*l)^(1/n))+((L/Lmax*l)^(1/n)*KTR)-1)/(KR-((L/Lmax*l)^(1/n)*KR) )*1000000			time	Average	SD
1	0	31	46	39	31	54	116									0	0	0	0	0	0		0.0259363	0.0563207	0.0433684	0.0259363	0.069324	0.139065		n=	2.99		0	0.0599918	0.042306
2	7.5	23	54	70	62	70	108		202.5	375	408.75	348.75	465	840		202.5	375	408.75	348.75	465	840		0.00386975	0.0693252	0.0914256	0.080915	0.0914257	0.131905		l=	1		7.5	0.0781444	0.0420599
3	15.36	39	31	46	46	54	116		243.66	334.05	455.88	424.44	487.32	880.32		446.16	709.05	864.63	773.19	952.32	1720.32		0.0433696	0.0259379	0.0563232	0.0563229	0.0693269	0.139072		KTR=	120		15.36	0.0650587	0.0391143
4	23.22	31	39	46	46	62	93		275.1	275.1	361.56	361.56	455.88	821.37		721.26	984.15	1226.19	1134.75	1408.2	2541.69		0.025938	0.043371	0.0563242	0.0563239	0.0809184	0.117396		KR=	7230000		23.22	0.0633785	0.0320222
5	31.08	39	31	31	62	70	101		275.1	275.1	302.61	424.44	518.76	762.42		996.36	1259.25	1528.8	1559.19	1926.96	3304.11		0.043371	0.0259392	0.0259399	0.0809188	0.0914306	0.125332					31.08	0.0654886	0.0402734
6	38.94	39	39	39	54	54	93		306.54	275.1	275.1	455.88	487.32	762.42		1302.9	1534.35	1803.9	2015.07	2414.28	4066.53		0.0433719	0.0433725	0.0433732	0.0693301	0.0693313	0.117401		Average resting level before injection			38.94	0.0643634	0.0289282
7	46.8	54	46	39	54	70	46		365.49	334.05	306.54	424.44	487.32	546.27		1668.39	1868.4	2110.44	2439.51	2901.6	4612.8		0.0693291	0.056326	0.043374	0.0693314	0.0914339	0.0563338		0.0658257	0.0332754		46.8	0.0643547	0.0164425
8	54.68	93	54	46	39	62	85		579.18	394	334.9	366.42	520.08	516.14		2247.57	2262.4	2445.34	2805.93	3421.68	5128.94		0.117394	0.0693309	0.0563276	0.0433758	0.0809248	0.108966					54.68	0.0793866	0.0291599
9	62.52	240	46	108	77	85	147		1305.36	392	603.68	454.72	576.24	909.44		3552.93	2654.4	3049.02	3260.65	3997.92	6038.38		0.221662	0.0563282	0.131914	0.0999236	0.108962	0.163962					62.52	0.130459	0.0571533
10	70.38	186	46	101	77	70	93		1674.18	361.56	821.37	605.22	609.15	943.2		5227.11	3015.96	3870.39	3865.87	4607.07	6981.58		0.190539	0.0563292	0.125334	0.0999257	0.0914396	0.117412					70.38	0.113497	0.044788
11	78.24	170	46	70	77	54	101		1399.08	361.56	672.03	605.22	487.32	762.42		6626.19	3377.52	4542.42	4471.09	5094.39	7744		0.180153	0.0563303	0.0914393	0.0999278	0.0693394	0.125349					78.24	0.103756	0.0445034
12	86.1	101	39	70	54	62	101		1065.03	334.05	550.2	514.83	455.88	793.86		7691.22	3711.57	5092.62	4985.92	5550.27	8537.86		0.125349	0.0433782	0.0914412	0.0693391	0.0809315	0.125352					86.1	0.0892985	0.0321905
13	93.96	70	54	46	70	39	77		672.03	365.49	455.88	487.32	396.93	699.54		8363.25	4077.06	5548.5	5473.24	5947.2	9237.4		0.0914521	0.0693363	0.0563364	0.0914425	0.0433841	0.0999443					93.96	0.0753159	0.0225505
14	101.82	54	31	70	70	46	62		487.32	334.05	455.88	550.2	334.05	546.27		8850.57	4411.11	6004.38	6023.44	6281.25	9783.67		0.0693507	0.0259467	0.0914442	0.0914443	0.0563385	0.080945					101.82	0.0692449	0.0251549
15	109.68	54	46	54	62	54	62		424.44	302.61	487.32	518.76	393	487.32		9275.01	4713.72	6491.7	6542.2	6674.25	10271		0.069352	0.056334	0.0693436	0.0809347	0.0693441	0.0809466					109.68	0.0710425	0.00917512
16	117.54	39	31	54	70	46	54		365.49	302.61	424.44	518.76	393	455.88		9640.5	5016.33	6916.14	7060.96	7067.25	10726.9		0.0433938	0.0259482	0.0693449	0.0914478	0.0563407	0.0693564					117.54	0.0593053	0.0228456
17	125.4	39	46	39	46	39	39		306.54	302.61	365.49	455.88	334.05	365.49		9947.04	5318.94	7281.63	7516.84	7401.3	11092.4		0.0433946	0.0563357	0.0433876	0.056342	0.0433879	0.0433976					125.4	0.0477076	0.00668576
18	133.26	39	54	54	62	46	54		306.54	393	365.49	424.44	334.05	365.49		10253.6	5711.94	7647.12	7941.28	7735.35	11457.8		0.0433954	0.0693412	0.0693471	0.0809392	0.0563426	0.0693586					133.26	0.0647873	0.0130555
19	141.12	46	39	62	39	39	31		334.05	365.49	455.88	396.93	334.05	334.05		10587.6	6077.43	8103	8338.21	8069.4	11791.9		0.0563506	0.0433844	0.0809397	0.0433904	0.0433897	0.0259643					141.12	0.0489032	0.018435
20	148.98	62	39	39	62	54	46		424.44	306.54	396.93	396.93	365.49	302.61		11012.1	6383.97	8499.93	8735.14	8434.89	12094.5		0.0809489	0.0433852	0.0433908	0.0809417	0.0693495	0.0563549					148.98	0.0623952	0.0172951
21	156.84	39	46	70	39	39	54		396.93	334.05	428.37	396.93	365.49	393		11409	6718.02	8928.3	9132.07	8800.38	12487.5		0.0433985	0.0563397	0.091454	0.0433925	0.0433916	0.0693617					156.84	0.0578896	0.019447
22	164.7	46	46	54	31	46	46		334.05	361.56	487.32	275.1	334.05	393		11743	7079.58	9415.62	9407.17	9134.43	12880.5		0.0563539	0.0563407	0.0693524	0.0259586	0.0563465	0.0563571					164.7	0.0534515	0.0144381
23	172.56	46	23	62	46	46	46		361.56	271.17	455.88	302.61	361.56	361.56		12104.6	7350.75	9871.5	9709.78	9495.99	13242.1		0.0563549	0.00388444	0.0809453	0.0563481	0.0563475	0.0563581					172.56	0.0517064	0.0254094
24	180.42	39	31	46	39	46	46		334.05	212.22	424.44	334.05	361.56	361.56		12438.7	7562.97	10295.9	10043.8	9857.55	13603.6		0.0434012	0.0259542	0.0563498	0.0433949	0.0563486	0.0563591					180.42	0.046968	0.0120936
25	188.28	39	31	54	46	54	46		306.54	243.66	393	334.05	393	361.56		12745.2	7806.63	10688.9	10377.9	10250.5	13965.2		0.043402	0.0259548	0.0693562	0.05635	0.0693549	0.0563602					188.28	0.053463	0.0166121
26	196.14	39	46	39	54	46	54		306.54	302.61	365.49	393	393	393		13051.7	8109.24	11054.4	10770.9	10643.5	14358.2		0.0434028	0.0563436	0.0433975	0.0693565	0.0563508	0.0693673					196.14	0.0563698	0.0116105
27	204	39	54	54	39	31	46		306.54	393	365.49	365.49	302.61	393		13358.3	8502.24	11419.9	11136.4	10946.2	14751.2		0.0434036	0.0693497	0.0693585	0.0433977	0.0259623	0.0563624					204	0.0513057	0.016996
28	211.86	54	23	39	39	54	39		365.49	302.61	365.49	306.54	334.05	334.05		13723.8	8804.85	11785.4	11442.9	11280.2	15085.2		0.0693654	0.00388743	0.0433995	0.0433986	0.069358	0.0434081					211.86	0.0454695	0.0240149
29	219.72	46	70	39	46	46	54		393	365.49	306.54	334.05	393	365.49		14116.8	9170.34	12091.9	11777	11673.2	15450.7		0.0563606	0.0914548	0.0434003	0.056354	0.0563537	0.0693706					219.72	0.0622157	0.0165115
30	227.58	46	31	39	46	46	46		361.56	396.93	306.54	361.56	361.56	393		14478.3	9567.27	12398.5	12138.5	12034.8	15843.7		0.0563616	0.025959	0.0434011	0.056355	0.0563547	0.0563655					227.58	0.0491328	0.0124801
31	235.44	62	54	62	54	54	54		424.44	334.05	396.93	393	393	393		14902.8	9901.32	12795.4	12531.5	12427.8	16236.7		0.0809613	0.0693539	0.0809546	0.0693618	0.0693615	0.069373					235.44	0.0732277	0.00598786
32	243.3	46	31	31	46	54	46		424.44	334.05	365.49	393	424.44	393		15327.2	10235.4	13160.9	12924.5	12852.2	16629.7		0.056364	0.0259606	0.0259675	0.0563572	0.0693628	0.0563677					243.3	0.0483966	0.0180909
33	251.16	54	31	31	31	54	46		393	243.66	243.66	302.61	424.44	361.56		15720.2	10479	13404.6	13227.1	13276.7	16991.3		0.0693714	0.0259612	0.0259681	0.0259677	0.069364	0.0563687					251.16	0.0455002	0.0219191
34	259.02	39	39	46	39	46	39		365.49	275.1	302.61	275.1	393	334.05		16085.7	10754.1	13707.2	13502.2	13669.7	17325.3		0.0434108	0.0433967	0.0563594	0.043404	0.0563593	0.043414					259.02	0.0477241	0.0066889
35	266.88	39	62	46	31	46	54		306.54	396.93	361.56	275.1	361.56	365.49		16392.2	11151.1	14068.7	13777.3	14031.2	17690.8		0.0434116	0.0809494	0.0563605	0.025969	0.0563603	0.0693774					266.88	0.0554047	0.0192867
36	274.74	46	46	31	46	46	46		334.05	424.44	302.61	302.61	361.56	393		16726.3	11575.5	14371.3	14079.9	14392.8	18083.8		0.056368	0.0563534	0.0259704	0.0563605	0.0563614	0.0563718					274.74	0.0512976	0.0124077
37	282.6	31	54	39	39	46	46		302.61	393	275.1	334.05	361.56	361.56		17028.9	11968.5	14646.4	14414	14754.3	18445.4		0.0259767	0.0693601	0.043407	0.0434064	0.0563624	0.0563728					282.6	0.0491476	0.0149372
38	290.46	31	39	54	46	46	46		243.66	365.49	365.49	334.05	361.56	361.56		17272.6	12334	15011.9	14748	15115.9	18807		0.0259773	0.0434009	0.0693693	0.0563624	0.0563634	0.0563738					290.46	0.0513079	0.0148805
39	298.32	31	31	39	39	31	39		243.66	275.1	365.49	334.05	302.61	334.05		17516.2	12609.1	15377.4	15082.1	15418.5	19141		0.0259779	0.0259662	0.0434089	0.0434081	0.0259729	0.0434188					298.32	0.0346922	0.00955207
40	306.18	39	39	54	46	46	46		275.1	275.1	365.49	334.05	302.61	334.05		17791.3	12884.2	15742.9	15416.1	15721.1	19475		0.0434153	0.0434023	0.0693715	0.0563643	0.0563651	0.0563757					306.18	0.0542157	0.00976911
41	314.04	31	31	39	39	46	39		275.1	275.1	365.49	334.05	361.56	334.05		18066.4	13159.3	16108.4	15750.2	16082.7	19809.1		0.0259792	0.0259675	0.0434108	0.0434099	0.0563661	0.0434206					314.04	0.039759	0.0117979
42	321.9	39	46	39	31	46	54		275.1	302.61	306.54	275.1	361.56	365.49		18341.5	13461.9	16414.9	16025.3	16444.2	20174.6		0.0434167	0.0563587	0.0434117	0.0259744	0.0563672	0.0693848					321.9	0.0491522	0.0149426
43	329.76	31	39	39	39	46	39		275.1	334.05	306.54	275.1	361.56	365.49		18616.6	13795.9	16721.5	16300.4	16805.8	20540.1		0.0259805	0.0434048	0.0434125	0.0434113	0.0563682	0.0434225					329.76	0.0426666	0.00967869
44	337.61	46	39	39	39	39	39		302.225	306.15	306.15	306.15	333.625	306.15		18918.8	14102.1	17027.6	16606.5	17139.4	20846.2		0.0563742	0.0434056	0.0434133	0.0434122	0.0434136	0.0434233					337.61	0.0455737	0.00529114
45	345.48	39	39	46	46	31	46		334.475	306.93	334.475	334.475	275.45	334.475		19253.3	14409	17362.1	16941	17414.9	21180.7		0.0434191	0.0434064	0.0563698	0.0563686	0.0259777	0.0563805					345.48	0.046987	0.0120932
46	353.34	39	39	46	46	31	54		306.54	306.54	361.56	361.56	243.66	393		19559.9	14715.6	17723.7	17302.6	17658.5	21573.7		0.0434199	0.0434072	0.0563708	0.0563696	0.0259782	0.0693891					353.34	0.0491558	0.0149441
47	361.2	31	46	46	31	46	23		275.1	334.05	361.56	302.61	302.61	302.61		19835	15049.6	18085.2	17605.2	17961.1	21876.3		0.0259834	0.0563632	0.0563718	0.0259781	0.0563714	0.00391431					361.2	0.0374971	0.0221877
48	369.06	39	54	46	62	46	54		275.1	393	361.56	365.49	361.56	302.61		20110.1	15442.6	18446.8	17970.7	18322.7	22178.9		0.0434214	0.0693706	0.0563728	0.0809711	0.0563725	0.0693909					369.06	0.0626499	0.0132274
49	376.92	70	31	31	46	31	39		428.37	334.05	302.61	424.44	302.61	365.49		20538.4	15776.7	18749.4	18395.1	18625.3	22544.4		0.0914928	0.0259738	0.0259808	0.0563727	0.0259805	0.0434278					376.92	0.0448714	0.0259952
50	384.78	31	46	54	39	46	39		396.93	302.61	334.05	334.05	302.61	306.54		20935.4	16079.3	19083.5	18729.2	18927.9	22851		0.025986	0.0563661	0.0693816	0.0434177	0.0563742	0.0434286					384.78	0.049159	0.0149381
51	392.64	39	39	39	31	54	39		275.1	334.05	365.49	275.1	393	306.54		21210.5	16413.3	19448.9	19004.3	19320.9	23157.5		0.0434243	0.0434116	0.0434196	0.0259814	0.0693823	0.0434294					392.64	0.0448415	0.0138998
52	400.5	39	39	39	31	54	39		306.54	306.54	306.54	243.66	424.44	306.54		21517	16719.9	19755.5	19247.9	19745.4	23464		0.0434251	0.0434125	0.0434205	0.025982	0.0693836	0.0434302					400.5	0.0448423	0.0139
53	408.36	39	46	46	39	46	46		306.54	334.05	334.05	275.1	393	334.05		21823.5	17053.9	20089.5	19523	20138.4	23798.1		0.0434259	0.0563689	0.0563775	0.0434198	0.0563776	0.0563879					408.36	0.0520596	0.00668999
54	416.22	39	39	39	39	31	31		306.54	334.05	334.05	306.54	302.61	302.61		22130.1	17388	20423.6	19829.6	20441	24100.7		0.0434267	0.0434142	0.0434222	0.0434206	0.0259849	0.0259936					416.22	0.0376104	0.0090017
55	424.08	23	46	46	46	39	39		243.66	334.05	334.05	334.05	275.1	275.1		22373.7	17722	20757.6	20163.6	20716.1	24375.8		0.00391534	0.0563708	0.0563793	0.0563777	0.043423	0.0434326					424.08	0.0433165	0.0203181
56	431.94	54	31	46	31	101	39		302.61	302.61	361.56	302.61	550.2	306.54		22676.4	18024.6	21119.2	20466.2	21266.3	24682.3		0.0693924	0.0259791	0.0563804	0.0259849	0.125401	0.0434334					431.94	0.0577619	0.037249
57	439.8	39	31	46	46	39	31		365.49	243.66	361.56	302.61	550.2	275.1		23041.8	18268.3	21480.8	20768.8	21816.5	24957.4		0.0434291	0.0259797	0.0563814	0.0563794	0.0434259	0.0259956					439.8	0.0419318	0.0136413
58	447.66	31	31	39	31	46	31		275.1	243.66	334.05	302.61	334.05	243.66		23316.9	18511.9	21814.8	21071.4	22150.5	25201.1		0.0259917	0.0259803	0.0434259	0.0259864	0.0563833	0.0259962					447.66	0.0339606	0.0130121
59	455.52	39	39	54	46	46	31		275.1	275.1	365.49	302.61	361.56	243.66		23592	18787	22180.3	21374.1	22512.1	25444.8		0.0434306	0.0434179	0.0693909	0.0563811	0.0563843	0.0259968					455.52	0.0491669	0.0149396
60	463.38	23	39	39	31	39	39		243.66	306.54	365.49	302.61	334.05	275.1		23835.7	19093.6	22545.8	21676.7	22846.1	25719.9		0.00391834	0.0434187	0.0434278	0.0259878	0.0434286	0.0434362					463.38	0.0339362	0.0162764
61	471.24	39	31	39	31	39	46		243.66	275.1	306.54	243.66	306.54	334.05		24079.4	19368.7	22852.3	21920.3	23152.7	26053.9		0.0434318	0.0259823	0.0434286	0.0259884	0.0434294	0.0563943					471.24	0.0397758	0.0118033
62	479.1	31	39	31	31	31	31		275.1	275.1	275.1	243.66	275.1	302.61		24354.5	19643.8	23127.4	22164	23427.8	26356.5		0.0259942	0.0434202	0.0259913	0.025989	0.025992	0.0259989					479.1	0.0288976	0.00711458
63	486.96	31	39	46	46	39	23		243.66	306.54	302.61	302.61	275.1	212.22		24598.1	19950.3	23430	22466.6	23702.9	26568.7		0.0259948	0.043421	0.0563869	0.0563842	0.0434309	0.00392397					486.96	0.0382569	0.0201982
64	494.82	23	31	39	39	46	31		212.22	275.1	334.05	334.05	334.05	212.22		24810.3	20225.4	23764.1	22800.6	24036.9	26781		0.00392035	0.0259844	0.043431	0.0434285	0.0563886	0.026					494.82	0.0331921	0.0184836
65	502.68	39	31	39	39	31	39		243.66	243.66	306.54	306.54	302.61	275.1		25054	20469.1	24070.6	23107.2	24339.5	27056.1		0.0434344	0.0259849	0.0434318	0.0434293	0.0259941	0.0434397					502.68	0.037619	0.00900818
66	510.54	23	62	54	31	31	39		243.66	365.49	365.49	275.1	243.66	306.54		25297.7	20834.6	24436.1	23382.3	24583.2	27362.6		0.00392135	0.0809802	0.0693977	0.0259919	0.0259947	0.0434405					510.54	0.0416211	0.0290989
67	518.4	31	54	54	31	54	31		212.22	455.88	424.44	243.66	334.05	275.1		25509.9	21290.5	24860.6	23625.9	24917.2	27637.7		0.0259969	0.0693882	0.069399	0.0259924	0.0693992	0.026002					518.4	0.0476963	0.0237702
68	526.26	39	46	54	31	39	39		275.1	393	424.44	243.66	365.49	275.1		25785	21683.5	25285	23869.6	25282.7	27912.8		0.0434363	0.056382	0.0694003	0.025993	0.043435	0.043442					526.26	0.0470148	0.0146229
69	534.12	54	46	31	39	39	39		365.49	361.56	334.05	275.1	306.54	306.54		26150.5	22045	25619	24144.7	25589.3	28219.3		0.0694029	0.056383	0.0259972	0.043432	0.0434358	0.0434428					534.12	0.0470156	0.0146228
70	541.98	31	31	39	39	39	31		334.05	302.61	275.1	306.54	306.54	275.1		26484.5	22347.6	25894.1	24451.2	25895.8	28494.4		0.0259993	0.0259894	0.0434366	0.0434328	0.0434366	0.026004					541.98	0.0347165	0.00955108
71	549.84	31	23	31	54	46	39		243.66	212.22	275.1	365.49	334.05	275.1		26728.2	22559.9	26169.2	24816.7	26229.9	28769.5		0.0259998	0.00391572	0.0259985	0.0693989	0.0563948	0.0434442					549.84	0.0375253	0.0236741
72	557.74	39	39	31	46	39	46		276.5	244.9	244.9	395	335.75	335.75		27004.7	22804.8	26414.1	25211.7	26565.6	29105.3		0.0434396	0.0434285	0.0259991	0.0563919	0.0434384	0.0564029					557.74	0.0448501	0.0112076
73	565.57	31	31	46	31	39	39		274.05	274.05	301.455	301.455	305.37	332.775		27278.7	23078.8	26715.6	25513.2	26871	29438.1		0.0260011	0.0259911	0.0563962	0.0259969	0.0434392	0.043446					565.57	0.0368784	0.0128248
74	573.43	46	46	39	46	46	39		302.61	302.61	334.05	302.61	334.05	306.54		27581.3	23381.4	27049.6	25815.8	27205	29744.6		0.0563986	0.0563868	0.0434397	0.0563936	0.0563976	0.0434468					573.43	0.0520772	0.00668783
75	581.29	39	46	31	39	39	39		334.05	361.56	275.1	334.05	334.05	306.54		27915.4	23743	27324.8	26149.9	27539.1	30051.1		0.043442	0.0563878	0.0260013	0.0434373	0.043441	0.0434476					581.29	0.0426928	0.0096789
76	589.15	39	46	23	39	39	46		306.54	361.56	212.22	306.54	306.54	334.05		28221.9	24104.5	27537	26456.4	27845.6	30385.2		0.0434428	0.0563888	0.00392596	0.0434381	0.0434418	0.0564066					589.15	0.041174	0.0193202
77	597.01	62	39	39	31	39	31		396.93	334.05	243.66	275.1	306.54	302.61		28618.9	24438.6	27780.6	26731.5	28152.2	30687.8		0.081005	0.0434328	0.0434416	0.0259998	0.0434426	0.0260093					597.01	0.0438885	0.0200894
78	604.87	39	39	54	23	46	31		396.93	306.54	365.49	212.22	334.05	243.66		29015.8	24745.1	28146.1	26943.7	28486.2	30931.5		0.0434449	0.0434336	0.0694089	0.00392474	0.0564012	0.0260098					604.87	0.0404372	0.0230371
79	612.73	23	15	39	39	31	31		243.66	212.22	365.49	243.66	302.61	243.66		29259.5	24957.3	28511.6	27187.4	28788.8	31175.1		0.00392951	-0.0282944	0.0434435	0.04344	0.0260047	0.0260104					612.73	0.019089	0.0274111
80	620.59	31	31	46	46	62	39		212.22	180.78	334.05	334.05	365.49	275.1		29471.7	25138.1	28845.7	27521.4	29154.3	31450.2		0.0260064	0.025996	0.0564022	0.0563985	0.0810067	0.0434513					620.59	0.0482102	0.0210661
81	628.45	31	31	39	54	31	39		243.66	243.66	334.05	393	365.49	306.54		29715.3	25381.8	29179.7	27914.4	29519.8	31756.8		0.0260069	0.0259966	0.0434453	0.0694082	0.0260065	0.0434521					628.45	0.0390526	0.017152
82	636.31	46	39	31	39	39	39		302.61	275.1	275.1	365.49	275.1	306.54		30017.9	25656.9	29454.8	28279.9	29794.9	32063.3		0.0564055	0.043436	0.0260063	0.0434429	0.0434469	0.0434529					636.31	0.0426984	0.00968234
83	644.17	31	31	39	54	39	46		302.61	275.1	275.1	365.49	306.54	334.05		30320.6	25932	29729.9	28645.4	30101.4	32397.4		0.0260084	0.0259979	0.0434467	0.0694104	0.0434477	0.0564122					644.17	0.0441206	0.0170179
84	652.03	31	31	46	54	46	54		243.66	243.66	334.05	424.44	334.05	393		30564.2	26175.6	30064	29069.8	30435.5	32790.4		0.026009	0.0259985	0.0564056	0.0694117	0.0564067	0.0694229					652.03	0.0506091	0.0199277

## Sheet: Discharge - Mechanical Stress
		L (RLUs)								Background	8	Background subtracted L (RLUs)									Total RLUs	Total (EtOH corrected) RLUs
Sampling timepoint (N)	Time (t) (seconds)	Rep1	Rep2	Rep3	Rep4	Rep5	Rep6		Sampling timepoint (N)	Time (t) (seconds)	Rep1	Rep2	Rep3	Rep4	Rep5	Rep6	Average L	∑iL			1.88222e+07	2.33395e+07
1	0	70	39	77	46	62	108		1	0	62	31	69	38	54	100	59
2	7.51	70	62	77	46	85	124		2	7.51	62	54	69	38	77	116	69.3333	481.892
3	15.37	93	46	116	62	85	124		3	15.37	85	38	108	54	77	116	79.6667	585.57
4	23.23	108	46	147	70	62	116		4	23.23	100	38	139	62	54	108	83.5	641.245
5	31.09	108	46	147	77	62	131		5	31.09	100	38	139	69	54	123	87.1667	670.72
6	38.95	101	39	147	54	54	124		6	38.95	93	31	139	46	46	116	78.5	651.07
7	46.84	101	46	155	62	62	108		7	46.84	93	38	147	54	54	100	81	629.228
8	55.76	476174	538689	355322	358720	374985	389179		8	55.76	476166	538681	355314	358712	374977	389171	415504	1.85351e+06
9	68.69	391771	491897	606391	601280	679821	755795		9	68.69	391763	491889	606383	601272	679813	755787	587818	6.48647e+06
10	76.55	244742	297902	346275	249676	399056	342045		10	76.55	244734	297894	346267	249668	399048	342037	313275	3.54129e+06
11	84.41	156132	179371	184336	116211	185790	141059		11	84.41	156124	179363	184328	116203	185782	141051	160475	1.86184e+06
12	92.27	109158	120496	113860	70514	99955	80204		12	92.27	109150	120488	113852	70506	99947	80196	99023.2	1.01983e+06
13	100.13	83560	90459	81124	53423	69431	60615		13	100.13	83552	90451	81116	53415	69423	60607	73094	676420
14	107.99	67544	72455	64853	45481	56246	52449		14	107.99	67536	72447	64845	45473	56238	52441	59830	522391
15	115.85	54769	59339	54885	39913	48582	47808		15	115.85	54761	59331	54877	39905	48574	47800	50874.7	435069
16	123.71	43888	48667	45922	35381	42936	43895		16	123.71	43880	48659	45914	35373	42928	43887	43440.2	370657
17	131.57	34832	39773	38358	30733	37546	38737		17	131.57	34824	39765	38350	30725	37538	38729	36655.2	314775
18	139.43	27647	31707	31290	26217	31816	33772		18	139.43	27639	31699	31282	26209	31808	33764	30400.2	263527
19	147.29	21747	25513	24886	21584	26812	28374		19	147.29	21739	25505	24878	21576	26804	28366	24811.3	216981
20	155.15	17408	20161	20393	17439	21986	22976		20	155.15	17400	20153	20385	17431	21978	22968	20052.5	176315
21	163.01	13974	16380	16318	14137	17949	18816		21	163.01	13966	16372	16310	14129	17941	18808	16254.3	142686
22	170.87	11384	13340	13495	11283	14276	15196		22	170.87	11376	13332	13487	11275	14268	15188	13154.3	115576
23	178.73	9365	11005	10935	9218	11964	12405		23	178.73	9357	10997	10927	9210	11956	12397	10807.3	94169.3
24	186.59	7958	9010	8986	7463	9566	10046		24	186.59	7950	9002	8978	7455	9558	10038	8830.17	77175.4
25	194.45	6720	7811	7424	6102	8020	8167		25	194.45	6712	7803	7416	6094	8012	8159	7366	63650.9
26	202.31	5862	6736	6396	5267	6527	6983		26	202.31	5854	6728	6388	5259	6519	6975	6287.17	53656.9
27	210.17	5081	5870	5460	4393	5437	5947		27	210.17	5073	5862	5452	4385	5429	5939	5356.67	45760.3
28	218.03	4555	4965	4764	3720	4625	5011		28	218.03	4547	4957	4756	3712	4617	5003	4598.67	39124.5
29	225.89	4145	4354	4253	3124	3921	4277		29	225.89	4137	4346	4245	3116	3913	4269	4004.33	33809.8
30	233.75	3642	3952	3681	2861	3534	3689		30	233.75	3634	3944	3673	2853	3526	3681	3551.83	29695.7
31	241.61	3325	3550	3333	2421	3148	3256		31	241.61	3317	3542	3325	2413	3140	3248	3164.17	26393.9
32	249.47	2985	3256	3024	2158	2784	2923		32	249.47	2977	3248	3016	2150	2776	2915	2847	23623.9
33	257.33	2769	2916	2730	1926	2421	2506		33	257.33	2761	2908	2722	1918	2413	2498	2536.67	21157.8
34	265.19	2575	2738	2397	1678	2173	2266		34	265.19	2567	2730	2389	1670	2165	2258	2296.5	18994.3
35	273.05	2281	2459	2227	1562	2003	2011		35	273.05	2273	2451	2219	1554	1995	2003	2082.5	17209.5
36	280.91	2173	2235	2142	1392	1825	1856		36	280.91	2165	2227	2134	1384	1817	1848	1929.17	15765.9
37	288.77	2073	2173	1980	1315	1701	1578		37	288.77	2065	2165	1972	1307	1693	1570	1795.33	14637.3
38	296.63	1941	1957	1833	1199	1578	1431		38	296.63	1933	1949	1825	1191	1570	1423	1648.5	13534.3
39	304.49	1841	1949	1694	1059	1485	1415		39	304.49	1833	1941	1686	1051	1477	1407	1565.83	12632.3
40	312.35	1771	1786	1601	1005	1361	1315		40	312.35	1763	1778	1593	997	1353	1307	1465.17	11911.8
41	320.21	1585	1655	1462	943	1206	1214		41	320.21	1577	1647	1454	935	1198	1206	1336.17	11009.2
42	328.07	1516	1570	1400	920	1106	1106		42	328.07	1508	1562	1392	912	1098	1098	1261.67	10209.5
43	335.93	1446	1508	1276	812	1083	1021		43	335.93	1438	1500	1268	804	1075	1013	1183	9607.54
44	343.79	1392	1431	1291	797	1029	998		44	343.79	1384	1423	1283	789	1021	990	1148.33	9162.14
45	351.65	1315	1377	1152	742	913	812		45	351.65	1307	1369	1144	734	905	804	1043.83	8615.21
46	359.51	1222	1268	1106	681	874	797		46	359.51	1214	1260	1098	673	866	789	983.333	7966.77
47	367.37	1276	1276	1075	673	889	797		47	367.37	1268	1268	1067	665	881	789	989.667	7753.89
48	375.23	1106	1214	1029	619	858	750		48	375.23	1098	1206	1021	611	850	742	921.333	7510.23
49	383.09	1075	1160	1029	611	742	711		49	383.09	1067	1152	1021	603	734	703	880	7079.24
50	390.95	1005	1098	897	534	742	626		50	390.95	997	1090	889	526	734	618	809	6637.77
51	398.81	1036	1029	897	549	704	619		51	398.81	1028	1021	889	541	696	611	797.667	6314.2
52	406.67	1005	1013	858	526	711	611		52	406.67	997	1005	850	518	703	603	779.333	6197.61
53	414.53	874	990	827	472	642	572		53	414.53	866	982	819	464	634	564	721.5	5898.27
54	422.39	874	951	781	472	650	526		54	422.39	866	943	773	464	642	518	701	5590.43
55	430.25	889	905	719	464	603	510		55	430.25	881	897	711	456	595	502	673.667	5402.44
56	438.11	827	835	704	418	557	456		56	438.11	819	827	696	410	549	448	624.833	5103.11
57	445.97	820	835	735	410	557	449		57	445.97	812	827	727	402	549	441	626.333	4917.09
58	453.83	804	758	650	402	580	464		58	453.83	796	750	642	394	572	456	601.667	4826.04
59	461.69	750	750	619	387	495	425		59	461.69	742	742	611	379	487	417	563	4577.14
60	469.55	719	719	634	348	503	402		60	469.55	711	711	626	340	495	394	546.167	4359.03
61	477.41	681	696	588	356	464	425		61	477.41	673	688	580	348	456	417	527	4217.55
62	485.27	650	711	634	333	425	371		62	485.27	642	703	626	325	417	363	512.667	4085.89
63	493.13	626	681	557	325	410	356		63	493.13	618	673	549	317	402	348	484.5	3918.87
64	500.99	619	634	510	302	418	356		64	500.99	611	626	502	294	410	348	465.167	3732.19
65	508.85	603	580	526	309	356	317		65	508.85	595	572	518	301	348	309	440.5	3559.27
66	516.73	572	572	503	286	433	302		66	516.73	564	564	495	278	425	294	436.667	3456.04
67	524.57	580	541	479	271	387	286		67	524.57	572	533	471	263	379	278	416	3342.45
68	532.43	518	565	472	247	348	302		68	532.43	510	557	464	239	340	294	400.667	3209.5
69	540.29	565	541	456	232	348	263		69	540.29	557	533	448	224	340	255	392.833	3118.46
70	548.15	495	526	464	232	325	263		70	548.15	487	518	456	224	317	255	376.167	3022.17
71	556.01	526	503	433	232	325	286		71	556.01	518	495	425	224	317	278	376.167	2956.67
72	563.87	441	503	425	224	294	263		72	563.87	433	495	417	216	286	255	350.333	2855.15
73	571.73	449	487	410	209	309	286		73	571.73	441	479	402	201	301	278	350.333	2753.62
74	579.59	433	456	402	232	271	232		74	579.59	425	448	394	224	263	224	329.667	2672.4
75	587.45	479	449	379	209	255	224		75	587.45	471	441	371	201	247	216	324.5	2570.88
76	595.32	433	425	387	193	263	240		76	595.32	425	417	379	185	255	232	315.5	2518.4
77	603.17	418	394	356	201	255	232		77	603.17	410	386	348	193	247	224	301.333	2421.07
78	611.03	379	425	363	193	240	193		78	611.03	371	417	355	185	232	185	290.833	2327.22
79	618.89	379	402	371	201	232	186		79	618.89	371	394	363	193	224	178	287.167	2271.54
80	626.75	387	410	302	186	263	193		80	626.75	379	402	294	178	255	185	282.167	2237.48
81	634.61	379	387	309	170	209	186		81	634.61	371	379	301	162	201	178	265.333	2151.68
82	642.47	363	394	317	170	201	193		82	642.47	355	386	309	162	193	185	265	2084.21
83	650.33	340	363	325	162	209	201		83	650.33	332	355	317	154	201	193	258.667	2058.01
84	658.19	340	356	271	155	217	209		84	658.19	332	348	263	147	209	201	250	1999.06
