# Supplementary material for: Different Stress-Induced Calcium Signatures Are Reported by Aequorin-Mediated Calcium Measurements in Living Cells of Aspergillus fumigatus
Source: PLoS One. 2015 Sep 24;10(9):e0138008. doi: 10.1371/journal.pone.0138008 (PMC4581630; doi:10.1371/journal.pone.0138008)
Supplement: S4 Table — (XLSX) [file pone.0138008.s014.xlsx]

## Sheet: Germination
Raw Data											Average data and standard deviations
Strain	Time (hours)	Replicate	Ungerminated	Swollen	Germinated	Total	% Ungerminated	% Swollen	% Germinated		Strain	Time (hours)	% Ungerminated	SD	% Swollen	SD	% Germinated	SD
CEA10	5	1	28	72	0	100	28	72	0		CEA10	5	25.1246	3.97529	74.8754	3.97529	0	0
(2.5 μM coelenterazine)		2	14	54	0	68	20.5882	79.4118	0			7	4.68036	1.48541	31.1911	5.35741	64.1285	6.77755
		3	15	41	0	56	26.7857	73.2143	0			9	0	0	5.89283	2.90178	94.1072	2.90178
	7	1	3	23	65	91	3.2967	25.2747	71.4286			11.5	0	0	2.07766	0.305755	97.9223	0.305755
		2	7	40	65	112	6.25	35.7143	58.0357		AEQCEA10	5	37.0397	11.7021	62.9603	11.7021	0	0
		3	4	29	56	89	4.49438	32.5843	62.9213			7	9.52066	1.31986	66.1451	12.5209	24.3342	13.132
	9	1	0	6	87	93	0	6.45161	93.5484			9	0.993059	1.19938	6.55669	1.41552	92.4502	1.48292
		2	0	3	106	109	0	2.75229	97.2477			11.5	0	0	0.47619	0.824786	99.5238	0.824786
		3	0	5	54	59	0	8.47458	91.5254		ΔakuBKU80	5	36.4228	11.4282	63.5772	11.4282	0	0
	11.5	1	0	2	112	114	0	1.75439	98.2456			7	2.54902	1.70686	30.6222	6.71086	66.8288	6.50764
		2	0	3	124	127	0	2.3622	97.6378			9	1.11127	0.291199	1.85623	0.876865	97.0325	1.09839
		3	0	4	185	189	0	2.1164	97.8836			11.5	0.3663	0.634451	0	0	99.6337	0.634451
AEQCEA10	5	1	12	39	0	51	23.5294	76.4706	0		AEQΔakuB	5	49.6165	7.35173	50.3835	7.35173	0	0
(2.5 μM coelenterazine)		2	17	22	0	39	43.5897	56.4103	0			7	13.6204	5.66481	51.8732	1.62759	34.5063	5.4066
		3	11	14	0	25	44	56	0			9	3.76697	2.51411	16.7399	3.58807	79.4931	2.00855
	7	1	7	57	7	71	9.85915	80.2817	9.85915			11.5	0.653595	1.13206	5.24146	1.17989	94.1049	1.16928
		2	5	35	22	62	8.06452	56.4516	35.4839
		3	5	29	13	47	10.6383	61.7021	27.6596
	9	1	4	11	157	172	2.32558	6.39535	91.2791
		2	1	8	144	153	0.653595	5.22876	94.1176
		3	0	14	160	174	0	8.04598	91.954
	11.5	1	0	1	69	70	0	1.42857	98.5714
		2	0	0	78	78	0	0	100
		3	0	0	81	81	0	0	100
ΔakuBKU80	5	1	35	36	0	71	49.2958	50.7042	0
(5 μM coelenterazine)		2	25	66	0	91	27.4725	72.5275	0
		3	13	27	0	40	32.5	67.5	0
	7	1	1	43	100	144	0.694444	29.8611	69.4444
		2	4	52	82	138	2.89855	37.6812	59.4203
		3	3	18	53	74	4.05405	24.3243	71.6216
	9	1	1	2	68	71	1.40845	2.8169	95.7746
		2	1	1	89	91	1.0989	1.0989	97.8022
		3	1	2	118	121	0.826446	1.65289	97.5207
	11.5	1	0	0	72	72	0	0	100
		2	0	0	83	83	0	0	100
		3	1	0	90	91	1.0989	0	98.9011
AEQΔakuB	5	1	45	61	0	106	42.4528	57.5472	0
(5 μM coelenterazine)		2	64	48	0	112	57.1429	42.8571	0
		3	33	34	0	67	49.2537	50.7463	0
	7	1	21	63	35	119	17.6471	52.9412	29.4118
		2	27	84	57	168	16.0714	50	33.9286
		3	8	59	45	112	7.14286	52.6786	40.1786
	9	1	1	22	88	111	0.900901	19.8198	79.2793
		2	7	16	102	125	5.6	12.8	81.6
		3	6	22	97	125	4.8	17.6	77.6
	11.5	1	0	5	105	110	0	4.54545	95.4545
		2	3	7	143	153	1.96078	4.57516	93.4641
		3	0	7	99	106	0	6.60377	93.3962
